# Supplementary material for: Deciphering Microbiota of Acute Upper Respiratory Infections: A Comparative Analysis of PCR and mNGS Methods for Lower Respiratory Trafficking Potential
Source: Adv Respir Med. 2023 Feb 2;91(1):49–65. doi: 10.3390/arm91010006 (PMC9952210; doi:10.3390/arm91010006)
Supplement: Supplementary file 1 [file arm-91-00006-s001.zip]

Archive with 1 entries (1 files):
- arm-2165282-supplementary.xlsx
